# Supplementary material for: Lysine demethylase 5D promotes CHEK1 inhibitor sensitivity through p38-mediated cyclooxygenase-2 expression in castration-resistant prostate cancer cells
Source: J Pharmacol Exp Ther. 2025 Nov 4;392(12):103769. doi: 10.1016/j.jpet.2025.103769 (PMC12799561; doi:10.1016/j.jpet.2025.103769)
Supplement: Supplementary Table 3 [file mmc2.xlsx]

## Sheet: compound alone
Title:	KDM5D promotes CHK1 inhibitor sensitivity through p38-mediated COX-2 expression in castration-resistant prostate cancer cells
Author list:	Wenxiao Zheng, Shichen Li, Raymond Edward West, Ella R. Donahue, Thomas D. Nolin, Song Li, and Q. Jane Wang*
Supplemental Table 3
cmpd ID	Target kinase	VR (cmpd/DMSO)
414	EGFR	0.968534
431	MLCK	0.914041
503	EGFR	0.525218
541	ROCK	0.724201
741	PKC	0.836928
1264	EGFR	0.67541
1284	PI3K	0.672766
1300	MEK	0.780263
1321	MEK	0.81568
1366	ROCK	0.35138
1407	p38 MAPK	0.471331
1459	cdk	0.897472
1496	BTK	0.575128
1580	Raf	1.03932
1581	JAK3	0.543856
1937	JAK3	0.505736
1962	Raf	1.00355
1969	Src	0.909364
2002	p38 MAPK	0.636035
2072	BTK	0.75562
2291	Src	0.472673
2415	VEGFR	0.718095
2416	JNK	0.430826
2442	cdk	0.635905
2457	cdk	0.534631
2542	PKC	0.5891
2558	TGFbR1	0.685019
2559	GSK-3	0.704715
2560	GSK-3	0.426978
2591	MEK	1.43125
2694	cdk	0.388435
2718	p38 MAPK	0.488282
2731	MEK	0.4725
2768	Broad Spectrum Inhibitor	0.543504
2814	cdk	0.732995
2977	PKB	0.28603
3000	TrkA	0.513015
3037	EGFR	0.542873
3063	TrkA	0.574435
3093	CK2	0.616809
1110	JAK2	1.44887
1130	ROCK	1.12634
1144	EGFR	1.08182
1213	PKC	1.29079
1254	cdk	0.743681
1367	Aurora	0.548036
1381	Syk	1.05591
1397	VEGFR	1.17965
1402	VEGFR	0.75291
1405	IKK	0.909457
1610	VEGFR	1.04914
1614	PKB	1.20729
1616	IKK	0.733977
1617	Chk1	0.745296
1777	FLT3	0.559765
2151	MEK	0.807881
2238	cdk	1.02327
2239	IKK	1.08055
2272	ATR/ATM	0.573
2275	cMET	0.787263
2458	Chk1	0.889314
2471	TGFbR1	0.705465
2475	Mnk1	0.813632
2499	IGF-1R	0.899122
2539	PI3K	0.612634
2605	DNA-PK	0.9798
2609	CK1	0.216622
2611	p38 MAPK	0.652808
2639	PKA	0.733541
2693	PKB	0.900454
2828	PLK	1.1466
2902	EGFR	0.978926
2908	VEGFR	1.03204
2910	Src	0.715789
2926	AMPK	0.696095
3194	GSK-3	1.32351
3269	TGFbR1	0.882775
3271	DNA-PK	1.0201
3314	JNK	0.872748
3318	IKK	1.1019

## Sheet: compound + SRA737
Supplemental Table 3
cmpd ID	Target kinase	VR ((cmpd+SRA)/SRA)
0414_SRA	EGFR	0.879793
0431_SRA	MLCK	0.692785
0503_SRA	EGFR	0.872208
0541_SRA	ROCK	0.633825
0741_SRA	PKC	0.992305
1264_SRA	EGFR	1.03365
1284_SRA	PI3K	0.944785
1300_SRA	MEK	0.94311
1321_SRA	MEK	1.08269
1366_SRA	ROCK	0.790439
1407_SRA	p38 MAPK	0.871842
1459_SRA	cdk	0.603166
1496_SRA	BTK	0.976604
1580_SRA	Raf	0.920261
1581_SRA	JAK3	1.00002
1937_SRA	JAK3	0.815192
1962_SRA	Raf	0.853039
1969_SRA	Src	0.832894
2002_SRA	p38 MAPK	1.25201
2072_SRA	BTK	0.940876
2291_SRA	Src	0.883152
2415_SRA	VEGFR	0.614913
2416_SRA	JNK	0.79867
2442_SRA	cdk	0.770759
2457_SRA	cdk	0.752479
2542_SRA	PKC	0.748971
2558_SRA	TGFbR1	0.985267
2559_SRA	GSK-3	0.703444
2560_SRA	GSK-3	0.691803
2591_SRA	MEK	0.729636
2694_SRA	cdk	0.67575
2718_SRA	p38 MAPK	0.712263
2731_SRA	MEK	0.821119
2768_SRA	Broad Spectrum Inhibitor	0.931005
2814_SRA	cdk	0.827955
2977_SRA	PKB	0.921645
3000_SRA	TrkA	0.836649
3037_SRA	EGFR	0.963582
3063_SRA	TrkA	0.630549
3093_SRA	CK2	1.03462
1110_SRA	JAK2	0.864123
1130_SRA	ROCK	1.33479
1144_SRA	EGFR	1.18571
1213_SRA	PKC	0.905032
1254_SRA	cdk	0.787693
1367_SRA	Aurora	0.686513
1381_SRA	Syk	0.957955
1397_SRA	VEGFR	0.773962
1402_SRA	VEGFR	1.04551
1405_SRA	IKK	0.902637
1610_SRA	VEGFR	0.924856
1614_SRA	PKB	0.908192
1616_SRA	IKK	0.814423
1617_SRA	Chk1	0.905032
1777_SRA	FLT3	0.771939
2151_SRA	MEK	0.809874
2238_SRA	cdk	0.767323
2239_SRA	IKK	0.972652
2272_SRA	ATR/ATM	0.718501
2275_SRA	cMET	0.993698
2458_SRA	Chk1	0.767255
2471_SRA	TGFbR1	0.812121
2475_SRA	Mnk1	0.827996
2499_SRA	IGF-1R	0.767286
2539_SRA	PI3K	0.725694
2605_SRA	DNA-PK	0.861833
2609_SRA	CK1	0.554389
2611_SRA	p38 MAPK	0.72645
2639_SRA	PKA	0.610024
2693_SRA	PKB	0.797528
2828_SRA	PLK	0.78717
2902_SRA	EGFR	0.651215
2908_SRA	VEGFR	0.854789
2910_SRA	Src	0.766581
2926_SRA	AMPK	0.331388
3194_SRA	GSK-3	1.44336
3269_SRA	TGFbR1	1.04879
3271_SRA	DNA-PK	0.765187
3314_SRA	JNK	0.90558
3318_SRA	IKK	0.801762

## Sheet: Plate layout
Tocris plate
	1	2	3	4	5	6	7	8	9	10	11	12
A	Empty	0414 AG 490	0431 ML 9 hydrochloride	0503 AG 213	0541 Fasudil hydrochloride	0741 GF 109203X	1110 Genistein	1130 LY 294002 hydrochloride	1144 U0126	1213 PD 98059	1254 Y-27632 dihydrochloride	Empty
B	Empty	1264 SB 202190	1284 Olomoucine	1300 LFM-A13	1321 ZM 336372	1366 ZM 449829	1367 ZM 39923 hydrochloride	1381 GW 5074	1397 PP 1	1402 SB 203580 hydrochloride	1405 (-)-Terreic acid	Empty
C	Empty	1407 PP 2	1459 SU 4312	1496 SP 600125	1580 Purvalanol A	1581 Purvalanol B	1610 Rottlerin	1614 SB 431542	1616 SB 216763	1617 SB 415286	1777 Arctigenin	Empty
D	Empty	1937 NSC 693868	1962 SB 239063	1969 SL 327	2002 Ro 31-8220 mesylate	2072 Aminopurvalanol A	2151 API-2	2238 GW 441756	2239 GW 583340 dihydrochloride	2272 Ro 08-2750	2275 TBB	Empty
E	Empty	2291 1,2,3,4,5,6-Hexabromocyclohexane	2415 HA 1100 hydrochloride	2416 BIBX 1382 dihydrochloride	2442 CGP 53353	2457 Arcyriaflavin A	2458 ZM 447439	2471 ER 27319 maleate	2475 ZM 323881 hydrochloride	2499 ZM 306416 hydrochloride	2539 IKK 16	Empty
F	Empty	2542 Ki 8751	2558 10-DEBC hydrochloride	2559 TPCA-1	2560 SB 218078	2591 TCS 359	2605 PD 198306	2609 Ryuvidine	2611 IMD 0354	2639 CGK 733	2693 PHA 665752	Empty
G	Empty	2694 PD 407824	2718 LY 364947	2731 CGP 57380	2768 PQ 401	2814 PI 828	2828 NU 7026	2902 D 4476	2908 EO 1428	2910 H 89 dihydrochloride	2926 FPA 124	Empty
H	Empty	2977 GW 843682X	3000 Iressa	3037 SU 5416	3063 1-Naphthyl PP1	3093 Dorsomorphin dihydrochloride	3194 BIO	3269 SD 208	3271 Compound 401	3314 BI 78D3	3318 SC 514	Empty
